# Supplementary material for: Fine-Scale Haplotype Mapping Reveals an Association of the FTO Gene with Osteoporosis and Fracture Risk in Postmenopausal Women
Source: Genes (Basel). 2024 Sep 1;15(9):1152. doi: 10.3390/genes15091152 (PMC11431166; doi:10.3390/genes15091152)
Supplement: Supplementary file 1 [file genes-15-01152-s001.zip]

Archive with 1 entries (1 files):
- genes-3132851-supplementary.pdf
